# Supplementary material for: The Role of the Nuclear Receptor FXR in Arsenic-Induced Glucose Intolerance in Mice
Source: Toxics. 2023 Oct 1;11(10):833. doi: 10.3390/toxics11100833 (PMC10611046; doi:10.3390/toxics11100833)
Supplement: Supplementary file 1 [file toxics-11-00833-s001.zip]

Archive with 1 entries (1 files):
- toxics-2587057-supplementary.pdf
